# Supplementary material for: Kinetic Characteristics of Curcumin and Germacrone in Rat and Human Liver Microsomes: Involvement of CYP Enzymes
Source: Molecules. 2022 Jul 14;27(14):4482. doi: 10.3390/molecules27144482 (PMC9317718; doi:10.3390/molecules27144482)
Supplement: Supplementary file 1 [file molecules-27-04482-s001.zip]

Archive with 1 entries (1 files):
- molecules-1782645-supplementary.pdf
